# Supplementary material for: Polymerized Laminin-521: A Feasible Substrate for Expanding Induced Pluripotent Stem Cells at a Low Protein Concentration
Source: Cells. 2022 Dec 7;11(24):3955. doi: 10.3390/cells11243955 (PMC9777247; doi:10.3390/cells11243955)
Supplement: Supplementary file 1 [file cells-11-03955-s001.zip]

Archive with 1 entries (1 files):
- cells-2026749-supplementary.pdf
